# Supplementary material for: Coral microbiome composition along the northern Red Sea suggests high plasticity of bacterial and specificity of endosymbiotic dinoflagellate communities
Source: Microbiome. 2020 Feb 6;8:8. doi: 10.1186/s40168-019-0776-5 (PMC6996193; doi:10.1186/s40168-019-0776-5)
Supplement: Supplementary file 1 — Additional file 1. Novel ITS2 Sequances. [file 40168_2019_776_MOESM1_ESM.csv]

bioproject_accession	organism	strain	host	isolation_source	collection_date	geo_loc_name	sample_type	sequence
PRJNA509355	Cladocopium	type C1h*	Xenia umbellata	Red Sea	13-Mar	Egypt	Wild type	AACCAATGGCCTCCTGAACGTGCGTTGCACTCTTGGGATTTCCTGAGAGTATGTCTGCTTCAGTGCTTAACTTGCCCCAACTTTGCAAGCAGGATGTGTTTCTGCCTTGTGTTCTTATGAGCTATTGCCCTCTGAGCCAATGGCTTGTTAATTGCTTGGTTCTTGCAAAATGCTTTGCGCGCTGTTATTCAGGTTTCTACCTTCGTGGTTTTACTTGAGTGACGCTGCTCATGCTTGCAACCGCTGGGATGCAGGTGCATGCCTCTAGCATGAAGTCAGACAAGTGA
PRJNA509355	Cladocopium	type C3z*	Favia favus	Red Sea	13-Mar	Egypt	Wild type	AACCAATGGCCTCCTGAACGTGCGTTGCACTCTTGGGATTTCCTGAGAGTATGTCTGCTTCAGTGCTTAACTTGCCCCAACTTTGCAAGCAGGATGTGTTTCTGCCTTGCGTTCTTATGAGCTATTGCCCTCTGAGCCAATGGCTTGTTAATTGCTTGGTTCTTGCAAAATGCTTTGTGCGCTGTTATTCAAGTTTCTACCTTCGTGGTTTTACTTGAGTGACGCTGCTCATGCTTGCAACTGCTGGGATGCAGGTGCATGCCTCTAGCATGAAGTCAGACAAGTGA
PRJNA509355	Cladocopium	type C15q	Porites nodifera	Red Sea	13-Mar	Egypt	Wild type	AACCAATGGCCTCCTGAACGTGCGTTGCACCCTTGGGATTTCCTGAGAGTATGTCTGCTTCAGTGCTTAACTTGCCCCAACTTTGCAAGCAGGATGTGTTTCTGCCTTGCGTTCTTATGAGCTATTACCTTCTGCGCCAATGGCTTGTTAATTGCTTGGTGCTTGGTTCTTGCAAAATGCTTTGCGCGCTGTTATTCAAGTTTCTACCTTCGCGGTTTTACTTGATTGACGCTGCTCATGCTTGCAACCGCTGGGATGCAGGTGCATGCCTCTAGCATGAAGTCAGACAAGTGA
PRJNA509355	Cladocopium	type C15r	Porites nodifera	Red Sea	13-Mar	Egypt	Wild type	AACCAATGGCCTCCTGAACGTGCGTTTCACCCTTGGGATTTCCTGAGAGTATGTCTGCTTCAGTGCTTAACTTGCCCCAACTTTGCAAGCAGGATGTGTTTCTGCCTTGCGTTCTTATGAGCTATTGCCTTCTGCGCCAATGGCTTGTTAATTGCTTGGTTCTTGCAAAATGCTTTGCGCGCTGTTATTCAAGTTTCTACCTTCGCGGTTTTACTTGAGTGACGCTGCTCATGCTTGCAACCGCTGGGATGCAGGTGCATGCCTCTAGCATGAAGTCAGACAAGTGA
PRJNA509355	Cladocopium	type C170a	Seriatopora hystrix	Red Sea	13-Mar	Egypt	Wild type	AACCAATGGCCTCCTGAACGTGCGTTGCACTCTTGGGATTTCCTGAGAGTATGTCTGCTTCAGTGCTTAACTTGCCCCAACTTTGCAAGATGTGTTTCTGCCTTGTGTTCTTATGAGCTATTGCCCTCTGAGCCAATGGCTTGTTAATTGCTTGGTTCTTGCAAAATGCTTTGCGCGCTGTTATTCAAGTTTCTACCTTCTTGGTTTTACTTGAGTGACGCTGCTCATGCTTGCAACCGCTGGGATGCAGGTGCATGCCTCTAGCATGAAGTCAGACAAGTGA
PRJNA509355	Cladocopium	type C171	Xenia umbellata	Red Sea	13-Mar	Egypt	Wild type	AACCAATGGCCTCCTGAACGTGCGTTGCACTCTTGGGATTTCCTGAGAGTATGTCTGCTTCAGTGCTTAACTTGCCCCAACTTTGCAAGCAGGATGTGTTTCTGCCTTGCGTTCTTATGAGCTATTGCCCTCTGAGCCAATGGCTTGTTAATTGCTTGGTTCTTGCAAAATGCTTTTGCGCGCTGTTATTCAAGTTTCTACCTTCGTGGTTTTACTTGAGTGACGCTGCTCATGCTAGCAACCGCTGGGATGCAGGTGCATGCCTCTAGCATGAAGTCAGACAAGTGA
