# Supplementary material for: Coral microbiome composition along the northern Red Sea suggests high plasticity of bacterial and specificity of endosymbiotic dinoflagellate communities
Source: Microbiome. 2020 Feb 6;8:8. doi: 10.1186/s40168-019-0776-5 (PMC6996193; doi:10.1186/s40168-019-0776-5)
Supplement: Supplementary file 3 — Additional file 3. Bacterial OTU table. [file 40168_2019_776_MOESM3_ESM.csv]

Sample code	Site	Depth	Coral host	Sample source	Replicates	OTU1;size=1888331;	OTU2;size=654207;	OTU94;size=14521;	OTU4;size=344109;	OTU15;size=70952;	OTU29;size=38572;	OTU6;size=192385;	OTU14;size=79553;	OTU7;size=134453;	OTU8586;size=140;	OTU10;size=102055;	OTU32;size=37105;	OTU11;size=98019;	OTU80;size=17615;	OTU28;size=38788;	OTU17;size=61389;	OTU12;size=96996;	OTU22;size=52572;	OTU20;size=57666;	OTU32233;size=38;	OTU18;size=61117;	OTU26;size=40234;	OTU81;size=17563;	OTU33;size=36985;	OTU67;size=20502;	OTU56;size=27160;	OTU63;size=21789;	OTU567;size=2465;	OTU47;size=29759;	OTU160;size=7239;	OTU51;size=28420;	OTU46;size=29842;	OTU76;size=18102;	OTU25;size=41608;	OTU1142;size=1258;	OTU37;size=35679;	OTU75;size=18242;	OTU52;size=27943;	OTU107456;size=11;	OTU180;size=6561;	OTU39;size=34234;	OTU136;size=8779;	OTU83;size=17118;	OTU32124;size=38;
1S-Pt	Ras Mohamed	Shallow	P.nodifera	Mucus	1	15196	25303	10534	9	528	756	3	2147	807	110	264	1301	913	2026	51	3439	4808	11	6	1275	5	192	3	3	0	866	263	985	728	122	0	1286	797	0	0	0	1	898	208	905	0	564	36	230
2S-Pt	Abo Galawa	Shallow	P.nodifera	Mucus	1	45158	19084	285	485	4898	7877	2634	160	2907	0	151	556	0	7	0	1	11	18402	229	51	1	28	7	0	0	2	563	22	0	4	0	8	0	0	0	5928	940	0	12	5	2509	1	1	2
3S-Pt	Abo Galawa	Shallow	P.nodifera	Mucus	2	118629	2703	96	4385	720	993	89	4183	363	1	86	1379	0	3	5	4	2	35664	8	18	3	48	1	0	0	1322	1199	389	23	8	76	5	3	0	0	15	2	6	104	6	1	0	4	25
4S-Pt	Abo Galawa	Shallow	P.nodifera	Mucus	3	131550	1485	212	249	37	54	344	48	1439	0	181	1227	0	10	7	0	2	5188	78	35	5	3	0	0	0	7	889	0	0	3	0	7	8	0	1	4	15	5	9	7	6	2	0	0
5S-Pt	Meritte	Shallow	P.nodifera	Mucus	1	43322	6621	1051	4836	12454	3161	6168	401	23064	3	2993	78	0	573	4	196	1287	3816	1786	135	5188	191	6	0	0	671	73	92	15	711	967	350	624	15	17	16674	1986	144	34	290	3935	131	6	41
6S-Pt	Meritte	Shallow	P.nodifera	Mucus	2	16483	3006	1810	3578	1448	237	311	423	5490	4	5707	96	0	400	2	219	1731	75922	795	232	2094	3597	5	0	3	104	29	158	15	1994	637	231	344	0	12	218	1393	136	10	150	19	106	29	647
7S-Pt	Meritte	Shallow	P.nodifera	Mucus	3	6812	2458	1001	6106	3959	1649	381	4237	3490	0	5172	113	0	188	4	95	406	39	580	120	1346	627	0	0	4	180	40	92	13	14877	281	45	120	1	4	107	351	52	0	86	141	48	68	145
10S-Pt	Wadi El Gemal	Shallow	P.nodifera	Mucus	1	80571	13162	3111	1095	2116	63	81	6773	781	0	118	1407	0	13	1	8	17	179	0	315	5	2	627	0	4	3857	377	293	298	4136	15	11	17	0	0	153	0	4	32	16	1	5	1	0
8S-Pt	Wadi El Gemal	Shallow	P.nodifera	Mucus	2	60866	15179	4332	273	76	41	16	163	98	0	23	72	0	36	3	189	47	1225	4	654	0	37	23	0	0	373	30	38	82	617	1	25	40	0	0	0	6	0	121	21	0	22	0	0
9S-Pt	Wadi El Gemal	Shallow	P.nodifera	Mucus	3	81211	17212	5643	70	332	1762	3243	336	260	0	62	478	0	139	3	64	48	193	2	586	3	10	0	0	2	13	341	266	4	208	0	122	229	12	0	9	279	61	874	177	0	80	2	1
1S-F	Abo Ghalloum	Shallow	F.favus	Mucus	1	35993	34848	7825	46	879	653	0	2529	254	0	4	1692	0	95	0	2	61	0	3	1905	4	104	0	0	49	1017	78	1121	229	3	0	25	60	80	0	0	0	66	406	20	0	43	162	136
2S-F	Abo Ghalloum	Shallow	F.favus	Mucus	2	73535	18539	30118	27	91	511	0	17392	110	0	183	257	0	333	3	79	136	0	0	7401	2	41	83	0	0	181	24	1097	89	2	0	103	98	151	0	0	0	81	788	73	0	154	5	96
3S-F	Abo Ghalloum	Shallow	F.favus	Mucus	3	49770	58950	56160	0	1062	381	1	11874	12	0	48	440	0	390	1	56	97	8	0	13463	0	42	6	0	34	1820	100	3187	25	62	0	75	94	2526	0	0	0	71	0	86	0	53	19	44
4S-F	Abo Galawa	Shallow	F.favus	Mucus	1	87571	24791	300	6	25077	1631	129	4604	363	0	13	123	34	110	1	83	69	0	26	51	11	27	0	0	0	874	141	2231	0	0	3	35	20	238	0	0	12	0	70	30	0	21	0	0
5S-F	Abo Galawa	Shallow	F.favus	Mucus	2	80359	12448	108	188	20	29	1338	81	3568	0	771	63	0	196	0	131	75	0	336	21	26	91	0	0	9	0	35	76	0	61	20	50	15	633	0	23	2506	24	0	25	0	27	0	0
6S-F	Abo Galawa	Shallow	F.favus	Mucus	3	88630	8000	223	179	69	37	384	44	2493	0	1769	66	5	28	1	9	24	0	10	54	0	31	0	0	0	79	54	0	27	0	0	2	28	318	0	176	156	0	3	0	131	0	6	19
7S-F	Meritte	Shallow	F.favus	Mucus	1	63295	1774	88	739	298	83	372	14	2142	0	4761	4	0	7	1	65	63	0	47	16	0	397	0	0	0	0	1	22	2	79	126	4	0	1457	0	272	846	0	0	0	10	0	0	124
8S-F	Meritte	Shallow	F.favus	Mucus	2	11165	1248	253	986	492	461	559	137	2693	0	5007	1	0	107	0	164	44	0	270	59	800	1208	0	0	0	2	2	65	281	899	677	35	31	1301	0	19	3191	0	0	0	0	99	6	230
9S-F	Meritte	Shallow	F.favus	Mucus	3	73677	42874	157	1766	2507	266	2508	228	3162	0	4462	141	26	46	1	18	74	3	1090	10	85	131	0	0	0	0	103	155	0	52	205	2	29	422	0	357	308	21	43	8	26	5	22	145
11S-F	Wadi El Gemal	Shallow	F.favus	Mucus	1	16262	3143	144	10011	3946	209	540	49	6738	0	10370	8	0	1054	3	4434	1607	141	141	24	89	97	15	0	0	18	3	9	0	470	244	589	622	16137	0	569	7949	30	0	248	247	420	31	19
12S-F	Wadi El Gemal	Shallow	F.favus	Mucus	2	20130	3726	814	3339	917	69	408	138	4418	0	6055	4	0	657	4	3583	1204	4	2354	152	102	407	0	0	0	39	3	18	3	645	327	417	462	19932	14	708	294	17	0	160	233	250	31	9
1S-P	Abo Ghalloum	Shallow	P.damicornis	Mucus	1	126879	17587	30523	0	394	634	194	4507	14	0	23	8075	0	1950	820	232	263	1	0	5711	3	31	1	0	8	11	1669	3670	1	75	0	661	375	0	0	0	4	476	760	520	0	384	9	10
2S-P	Abo Ghalloum	Shallow	P.damicornis	Mucus	2	61034	8566	9533	7	298	764	3087	2177	958	0	97	3270	0	157	490	67	283	0	29	1118	2	130	93	0	143	483	999	3750	692	21	0	105	87	0	1	4	68	113	933	118	0	39	310	246
3S-P	Abo Ghalloum	Shallow	P.damicornis	Mucus	3	64841	7418	62479	0	11	2	5	166	32	0	40	5829	1	1127	5	314	828	3	0	10104	10	79	45	0	24	53	301	20	50	71	0	377	336	0	0	0	1	337	126	271	2	236	51	63
7S-P	Abo Galawa	Shallow	P.damicornis	Mucus	1	161548	1073	843	25	465	103	3966	79	383	0	1986	105	0	1164	31119	809	704	110	5	94	292	324	13	0	7	68	41	11	3	41	2	507	244	1	6	2	19	326	18	377	0	379	142	78
8S-P	Abo Galawa	Shallow	P.damicornis	Mucus	2	74149	37513	888	60105	114	57	13602	23	4292	0	1758	2265	0	267	1935	266	784	10	8162	126	56	314	5	0	0	410	2078	15	169	4	18	85	161	0	0	34	694	101	20	122	3	85	7	97
9S-P	Abo Galawa	Shallow	P.damicornis	Mucus	3	113627	20013	988	1469	117	202	11303	122	1956	0	349	1293	0	95	152	161	268	1	1	91	24	84	1	0	1	1	1222	3	0	0	1	110	41	0	0	3	20	27	33	39	10354	28	14	2
10S-P	Meritte	Shallow	P.damicornis	Mucus	1	48710	12977	290	40829	39	8	18168	8	1057	0	251	631	0	91	783	126	147	1	113	20	1551	80	9	0	10	193	546	0	12	19	77	78	57	4	34	46	521	12	0	33	3068	37	0	84
11S-P	Meritte	Shallow	P.damicornis	Mucus	2	20171	27823	157	67234	6	4	1107	3	745	0	1365	592	0	60	3831	46	250	7	6374	18	1214	15	1	0	0	205	253	0	100	7	17	28	21	8	2	32	234	11	0	3	2	39	0	25
12S-P	Meritte	Shallow	P.damicornis	Mucus	3	84543	2925	213	30654	171	155	9994	151	5975	0	900	1295	0	64	727	46	185	5	32	58	2372	131	262	0	303	19482	592	40	246	22	90	28	28	0	148	41	27	13	4	7	0	29	0	50
13S-P	Wadi El Gemal	Shallow	P.damicornis	Mucus	1	103094	10851	18913	18	426	475	628	770	178	0	13	4565	0	276	150	347	70	26	2	3107	1	17	45	0	0	0	1014	361	0	11	0	153	102	0	0	0	4	28	1147	34	9	111	7	12
14S-P	Wadi El Gemal	Shallow	P.damicornis	Mucus	2	65024	21326	12503	14	7	76	260	304	209	5	30	3256	0	183	526	495	84	12	2	1385	1	19	197	0	29	89	1572	13	14	65	0	115	102	0	0	0	13	32	78	55	24	68	0	22
15S-P	Wadi El Gemal	Shallow	P.damicornis	Mucus	3	45583	88901	42083	3042	305	1026	14738	548	9597	0	241	10199	0	510	1452	1349	195	36	240	5728	4	27	76	0	157	117	4350	162	914	33	0	244	187	6	0	7	553	63	848	110	2	210	0	19
4S-P	Ras Mohamed	Shallow	P.damicornis	Mucus	1	14357	1937	1504	1	11205	5321	2	5925	424	324	98	57	1	2717	2411	2660	1711	14	0	197	0	39	0	32	0	522	70	5145	75	193	0	1232	1409	0	8	0	1	1537	484	797	0	727	15	2
5S-P	Ras Mohamed	Shallow	P.damicornis	Mucus	2	13415	4438	12554	22	1788	374	1	3844	163	135	69	42	57	2497	3	1629	1932	0	1	2273	1	30	0	22	0	9	2	1301	8	56	0	960	938	1	8	0	0	550	219	454	0	786	26	5
6S-P	Ras Mohamed	Shallow	P.damicornis	Mucus	3	392	196	691	97	32	14	0	247	77	3	97	1	9	8183	65348	7115	8345	23	0	124	5	32	0	0	8	8	0	66	5	563	0	2674	2353	0	12	0	0	1833	9	1666	0	2565	38	21
1S-Sr	Abo Ghalloum	Shallow	S.hystrix	Mucus	1	20824	6516	8393	47	124	40	15	190	85	0	220	914	0	7796	0	1039	5257	14	8	1490	48	1089	3	0	11	46	232	175	4	622	0	3066	1890	0	0	0	3	2248	178	1975	0	1886	88	3545
2S-Sr	Abo Ghalloum	Shallow	S.hystrix	Mucus	2	9488	52193	27993	7	72	381	337	319	70	0	15	4153	0	205	1	49	107	4	161	2757	2	12	873	0	8944	232	1613	344	222	95	0	99	54	0	0	0	22	78	134	54	0	64	6	6
3S-Sr	Abo Ghalloum	Shallow	S.hystrix	Mucus	3	18807	11191	31007	87	325	22	1	391	19	0	18	3098	1	322	22	72	260	1	1	4212	3	21	5	0	3	10	579	809	12	134	0	150	144	0	0	1	6	115	60	145	0	80	23	32
6S-Sr	Ras Mohamed	Shallow	S.hystrix	Mucus	1	10328	13333	3164	5	390	532	1	5472	1067	1	625	1248	78	2574	995	13234	7178	2	2	425	10	350	4	0	5	3604	240	2438	165	500	0	1331	1739	0	5	2	0	1790	289	1305	0	854	84	155
4S-Sr	Ras Mohamed	Shallow	S.hystrix	Mucus	2	3097	1432	1501	22	152	86	3	932	674	71	768	117	9	7723	5	13126	11707	11	2	284	19	263	2	0	15	6	1	204	55	478	1	2338	2310	0	0	0	5	1817	14	1738	0	2446	799	53
7S-Sr	Abo Galawa	Shallow	S.hystrix	Mucus	1	4319	2952	5751	992	410	24	315	65	2237	1	18114	277	0	2613	5808	2116	2312	18	582	965	281	694	2	0	1	56	57	45	5	27	62	1025	766	0	6	3621	146	484	0	720	0	497	2	1170
8S-Sr	Abo Galawa	Shallow	S.hystrix	Mucus	2	15400	1511	1509	104	264	251	263	345	1125	0	1290	363	0	1728	1982	2220	2606	20	115	270	104	380	17	1	9	3483	88	165	1372	75	188	1034	487	0	0	13634	852	410	21	311	40	444	0	333
9S-Sr	Abo Galawa	Shallow	S.hystrix	Mucus	3	13934	1324	1134	36	337	118	845	233	2019	1	7062	206	0	3312	7001	2434	850	4	405	201	259	1302	11	0	22	3793	37	282	883	56	19	1286	792	0	9	294	703	547	8	825	0	990	19	511
11S-Sr	Meritte	Shallow	S.hystrix	Mucus	1	245187	61441	8497	5116	273	1484	171167	993	38315	1	7318	30583	1	864	150	782	936	4	84185	1943	13976	61	142654	0	74702	17579	9787	552	92712	146	218	387	314	0	871	91	18438	125	253	109	4	217	0	4
12S-Sr	Meritte	Shallow	S.hystrix	Mucus	2	86193	3706	748	33266	248	740	6206	148	732	0	177	4166	0	92	3	122	97	0	1576	203	1126	3	293	0	696	16595	2102	34	234	8	5	48	31	0	49	2	23	13	644	13	60	19	0	0
13S-Sr	Wadi El Gemal	Shallow	S.hystrix	Mucus	1	53495	15261	58993	16	140	27	5	49	69	0	13	12864	0	241	4	667	167	3	7	7221	3	10	3	0	4	5	1698	114	4	8	0	186	118	0	0	1	0	62	55	65	0	91	0	0
14S-Sr	Wadi El Gemal	Shallow	S.hystrix	Mucus	2	13014	65083	32954	16	60	223	7890	110	3121	0	104	5846	1	491	4	687	185	2	5666	2970	3	11	23	0	6261	22	2670	169	16	10	0	248	105	0	0	0	45	48	435	64	0	199	0	3
15S-Sr	Wadi El Gemal	Shallow	S.hystrix	Mucus	3	33172	40320	7593	26	2	6	694	82	173	1	37	8062	0	97	0	191	24	31	207	1306	0	5	81	0	21	16	5666	13	7	20	9	48	28	0	0	4	48	12	180	20	1	65	1	1
1S-X	Abo Ghalloum	Shallow	X.umbellata	Mucus	1	3142	4811	3733	2	719	421	1	4241	117	680	2263	12	0	263	0	70	113	0	0	682	0	8919	0	236	0	0	0	5298	0	16	0	86	348	0	0	1	0	225	74	48	0	135	31888	21487
2S-X	Abo Ghalloum	Shallow	X.umbellata	Mucus	2	12410	20273	4610	4	1911	78	1	1387	49	1217	1436	66	56	842	1	263	231	12	0	746	0	7369	0	3338	0	38	59	1013	19	100	1	313	770	0	0	0	0	1135	0	191	0	346	106	6031
3S-X	Abo Ghalloum	Shallow	X.umbellata	Mucus	3	2320	731	678	17	126	30	0	165	0	3745	576	6	9	452	0	80	162	7	1	159	0	4785	15	27804	0	8	1	163	0	2802	0	248	295	0	0	1	1	400	23	97	0	220	531	5832
4S-X	Ras Mohamed	Shallow	X.umbellata	Mucus	1	7195	4340	3783	12	530	1317	10	9043	0	7679	37	13	1247	737	0	1038	1174	0	0	706	0	2474	0	672	0	574	1	5218	0	1655	0	249	921	0	0	0	0	217	399	0	0	339	0	1
5S-X	Ras Mohamed	Shallow	X.umbellata	Mucus	2	44722	1145	604	9	971	700	0	1884	54	23157	160	83	1527	738	16	1955	952	6	0	103	0	198	0	951	0	843	16	2015	80	152	0	710	555	0	11	0	1	711	100	70	0	437	29	2
7S-X	Abo Galawa	Shallow	X.umbellata	Mucus	1	13375	3512	128	144	23025	107128	11	16255	34	0	38	61	0	18	0	56	26	3	5	18	2	39	36	5	10	50	65	185	30	145	14	14	29	0	1	23	15	12	0	16	0	10	1	6
8S-X	Abo Galawa	Shallow	X.umbellata	Mucus	2	95075	20856	250	3797	9138	1201	28	12578	241	10	253	1759	1	98	0	281	70	0	0	44	3	210	61	46	57	913	1586	543	40	78	72	83	143	0	1	33	47	60	0	9	0	64	5	10
10S-X	Meritte	Shallow	X.umbellata	Mucus	1	31889	19670	186	56721	50238	3244	7	2767	229	7476	90	727	0	23	0	5	1	0	204	15	6	56	154	65	115	1176	688	265	190	23	624	10	26	0	0	229	94	18	213	3	2800	16	0	12
11S-X	Meritte	Shallow	X.umbellata	Mucus	2	4365	4534	10	2895	7960	60904	3	21555	24	33	22	206	0	2	0	20	26	2	18	6	45	42	521	16	3	610	125	53	67	40	145	1	26	0	1	142	31	2	0	1	2	0	1	3
12S-X	Wadi El Gemal	Shallow	X.umbellata	Mucus	1	660	369	252	45	6904	57142	3	5161	25	9328	40	2	0	45	0	68	13	25	257	47	3	114	768	1336	3	31	0	2101	1	387	3	11	25	0	0	14	1	3	3	16	0	11	42	22
13S-X	Wadi El Gemal	Shallow	X.umbellata	Mucus	2	1307	1744	106	1586	1974	16514	25	2640	79	7166	146	2	1	392	0	845	131	26	68	20	35	122	56	124	0	13	2	104	11	642	80	105	201	0	2	8	21	49	1	29	538	405	0	5
1S-S	Abo Ghalloum	Shallow	S.trocheliophorum	Mucus	1	3531	4113	6223	3	70	53	0	478	100	1	1187	266	2	4706	0	705	2842	10	0	1138	31	3619	7	63	1	19	1	211	26	8866	0	1803	2527	0	0	0	0	2162	26	2300	0	915	71	5165
2S-S	Abo Ghalloum	Shallow	S.trocheliophorum	Mucus	2	766	1339	3395	12	864	40	2	132	71	0	660	30	6890	1529	0	46	1306	7	0	443	25	1007	0	12	1	30	3	1122	0	130	5	656	1511	0	0	0	1	1081	2	1059	0	304	34	1375
3S-S	Abo Ghalloum	Shallow	S.trocheliophorum	Mucus	3	13815	25714	36051	10	429	97	8	1046	24	0	300	168	1633	900	0	4	401	6	0	7334	10	5440	65	10	77	3	30	183	1	2047	0	375	253	0	3	0	0	584	0	409	0	347	36	513
4S-S	Ras Mohamed	Shallow	S.trocheliophorum	Mucus	1	565	855	994	3	6189	99	0	786	14	38020	19	2	6204	745	23	261	1399	0	0	140	0	130	17	121	1	9	11	406	7	15	0	236	332	0	0	0	0	505	2	264	0	297	0	9
5S-S	Ras Mohamed	Shallow	S.trocheliophorum	Mucus	2	27839	4876	5479	116	627	591	3	15859	21	149	137	185	954	1160	22	4846	3873	0	0	952	1	1292	0	1	35	399	17	2644	55	380	0	176	586	22	27	0	0	612	143	564	1	281	43	4
6S-S	Abo Galawa	Shallow	S.trocheliophorum	Mucus	3	85718	5860	162	831	896	10	699	194	503	0	3	2917	0	15	0	41	31	0	1	18	1	3	4	2	3	10	2631	26	3	948	924	1	7	0	0	76	5	3	0	5	1352	9	0	0
7S-S	Abo Galawa	Shallow	S.trocheliophorum	Mucus	1	24452	63594	2890	4024	12598	732	5	12380	70	2	9	7686	78	3	0	0	15	0	1	526	0	5	1	3	0	28	7199	430	18	3	49	0	0	0	0	24	2	0	0	1	78	0	0	0
8S-S	Abo Galawa	Shallow	S.trocheliophorum	Mucus	2	42877	21156	1365	7848	47	41	270	122	538	2	11	7034	3	2	0	0	5	0	42	252	0	1	3	4	2	6	6311	32	3	1	10	0	1	0	0	352	3	1	1	1	110	0	0	0
10S-S	Meritte	Shallow	S.trocheliophorum	Mucus	1	22751	100896	707	4245	29114	277	18	2746	175	0	150	5869	17	14	0	3	87	0	17	143	112	35	180	2	0	18	5898	182	2	9	1206	2	6	0	0	108	50	5	0	8	108	4	2	15
9S-S	Meritte	Shallow	S.trocheliophorum	Mucus	2	119734	12670	129	1396	3922	7	299	74	518	0	143	5032	8	64	0	8	63	0	43	27	126	23	5	0	2	15	4641	3	2	19	3178	24	8	0	0	244	15	8	0	5	704	14	4	13
11S-S	Wadi El Gemal	Shallow	S.trocheliophorum	Mucus	1	24453	33529	839	13265	6861	437	2398	1175	3977	8	1163	295	11617	5	1	13	269	29	614	132	91	110	0	98	0	15	275	39	5	212	197	31	31	0	0	727	129	1	0	3	6662	7	1	3
12S-S	Wadi El Gemal	Shallow	S.trocheliophorum	Mucus	2	24829	22731	143	9005	8314	170	140	753	596	2	1236	605	16635	24	0	11	94	4	215	25	7	85	6	0	0	590	548	52	19	71	18658	22	15	0	0	324	137	0	0	6	3135	7	6	1
1S-W	Abo Ghalloum	Shallow	Seawater	Seawater	1	30004	2581	1070	31	868	5801	0	3747	989	0	2120	497	0	8971	0	1354	1152	5	45	247	77	247	11	0	24	2549	170	1314	337	312	0	3584	2695	4	5246	36	5	2044	2728	3595	0	1726	167	310
2S-W	Abo Ghalloum	Shallow	Seawater	Seawater	2	19359	603	219	82	813	2230	14	2677	3185	2	788	327	0	3419	5	810	1448	1	9	46	106	131	9	0	19	334	141	1658	270	129	0	1191	1166	0	1238	328	310	1237	5610	1620	0	736	2248	239
4S-W	Ras Mohamed	Shallow	Seawater	Seawater	1	309	105	60	5	5	3	0	1	187	0	1354	8	2	5860	0	1283	1076	6	0	2	129	5745	2	0	0	2	0	6	2	95	12	2628	1294	0	11	30	22	1101	1	1215	0	1726	3534	5493
5S-W	Ras Mohamed	Shallow	Seawater	Seawater	2	366	144	74	19	13	9	1	7	1068	2	5311	6	0	12846	1	5530	10435	22	4	11	517	3756	0	0	0	1	0	8	0	515	14	5160	2802	0	12	32	6	2339	1	3339	0	3737	1962	1253
6S-W	Ras Mohamed	Shallow	Seawater	Seawater	3	55	14	4	5	5	2	0	1	200	0	1015	4	0	1687	0	1070	1486	13	2	0	1376	1021	0	1	0	1	0	6	3	89	1	902	865	0	21	2	0	484	1	498	0	500	18141	243
7S-W	Abo Galawa	Shallow	Seawater	Seawater	1	72977	143	108	3712	105	23	77	150	16565	0	1623	171	0	770	0	556	294	1	20	22	1444	116	2	0	0	228	69	27	55	17	3	721	189	0	53	39	87	105	4979	145	70	165	2	16
9S-W	Abo Galawa	Shallow	Seawater	Seawater	2	49325	16	17	725	14	9	17	14	9567	0	794	33	1	1753	0	1416	633	0	242	5	1163	26	0	0	0	95	8	2	9	35	0	855	356	0	10705	58	57	265	10287	351	4	320	2	1
10S-W	Meritte	Shallow	Seawater	Seawater	1	3290	263	38	112	35	58	40	112	915	1	571	126	0	1187	0	1047	1068	2	566	10	58163	9	4	0	4	18	11	97	15	104	405	555	602	1	3271	98	119	137	13	339	1	268	1	0
11S-W	Meritte	Shallow	Seawater	Seawater	2	6482	322	21	1415	16	7	142	7	12851	0	5486	17	0	2868	0	1168	1666	2	11136	5	13559	27	0	1	6	2	18	4	0	105	27	1302	504	0	90	29	1171	194	461	442	1	630	0	15
12S-W	Meritte	Shallow	Seawater	Seawater	3	4556	237	38	187	239	3	383	7	4031	0	2578	592	0	1130	0	615	1333	2	823	2	17679	9	4	0	2	10	26	7	2	51	12	1084	150	0	798	337	546	120	1006	194	1	325	5	1
13S-W	Wadi El Gemal	Shallow	Seawater	Seawater	1	49205	2524	706	548	800	82	90	393	7735	0	1083	1121	0	2066	0	6167	1031	87	20	111	109	462	1	0	0	68	727	62	8	38	11	1005	1009	0	7	46	28	208	5938	717	2	577	112	695
14S-W	Wadi El Gemal	Shallow	Seawater	Seawater	2	47351	271	129	257	208	134	7	56	8750	0	554	170	0	1394	0	6935	1028	26	772	21	93	83	3	0	0	6	104	19	3	31	2	577	686	0	1374	17	11	150	9738	455	0	420	0	7
15S-W	Wadi El Gemal	Shallow	Seawater	Seawater	3	6709	113	57	161	198	18	315	39	8339	0	514	40	0	1822	0	10880	923	13	54	6	373	10	0	0	2	4	18	15	1	41	1	838	981	0	18	631	253	217	3132	535	1	581	441	3
1D-Pt	Abo Ghalloum	Deep	P.nodifera	Mucus	1	5644	7087	7971	2	86	48	16	279	550	12	273	80	0	8111	6	253	3331	16449	4	1234	33	170	11	31	22	32	8	106	1	1269	0	3795	5519	0	0	2	72	4306	421	4556	0	1831	100	206
3D-Pt	Abo Ghalloum	Deep	P.nodifera	Mucus	2	66868	12938	7542	2	375	2844	142	609	211	0	276	190	0	2485	0	183	491	2	0	1784	0	1801	0	0	0	1	8	101	0	283	0	1441	1306	0	0	0	0	1111	417	911	0	714	170	132
5D-Pt	Abo Galawa	Deep	P.nodifera	Mucus	1	76531	3928	946	468	2918	6463	827	30229	1113	0	15	1284	0	116	3	45	359	1830	131	165	55	2	0	0	3	1078	842	226	18	50	2	125	48	0	0	19	50	21	3	29	44	28	0	0
6D-Pt	Abo Galawa	Deep	P.nodifera	Mucus	2	90893	582	497	5753	183	150	237	311	1101	0	210	2	0	508	2	121	521	1102	267	68	206	261	0	0	0	219	3	2	0	326	256	432	168	0	0	63	2	74	328	93	0	38	0	0
7D-Pt	Abo Galawa	Deep	P.nodifera	Mucus	3	29425	36045	201	179	3312	10331	350	548	850	0	201	1378	0	54	8	56	334	8179	320	32	45	2	4	3	4	1049	1304	50	36	546	0	38	33	0	0	2256	240	20	14	33	1589	13	0	9
10D-Pt	Meritte	Deep	P.nodifera	Mucus	1	29988	16021	3417	4686	5388	657	175	3902	1126	0	2094	279	0	44	8	29	190	1	1716	521	8	12	47	0	2	2948	11	340	323	883	110	20	6	0	0	198	85	12	0	16	20	1	2	80
8D-Pt	Meritte	Deep	P.nodifera	Mucus	2	97394	34146	30874	1432	1975	432	363	1815	715	0	3099	958	0	171	1	108	185	280	137	5927	27	82	39	0	23	965	242	84	135	290	501	110	96	0	0	336	514	18	14	50	239	67	1	42
9D-Pt	Meritte	Deep	P.nodifera	Mucus	3	51397	62569	21500	889	2870	1531	309	5729	485	2	211	1626	0	29	1	10	102	11	189	3686	5	26	305	0	26	2361	864	144	226	94	434	9	26	0	0	32	68	3	0	7	5	21	0	53
11D-Pt	Wadi El Gemal	Deep	P.nodifera	Mucus	1	15650	6544	149	2750	2635	362	377	668	818	0	2675	1	0	9	0	45	65	369	524	29	34	270	0	3	0	24	2	41	9	4069	9291	19	0	1	0	178	566	0	0	0	511	29	19	17
4D-Pt	Ras Mohamed	Deep	P.nodifera	Mucus	1	2645	2157	10685	15	258	178	0	924	318	135	233	68	136	11884	141	5340	17415	190	0	1694	18	221	0	0	11	23	1	395	34	732	0	5152	7381	1	0	0	0	6811	102	4186	0	4159	13	20
1D-F	Abo Ghalloum	Deep	F.favus	Mucus	1	19746	42698	9750	870	679	617	67	3810	2631	0	30	3894	0	84	0	11	64	0	151	1581	0	1	276	0	4067	1952	1675	4328	659	7	0	59	21	79	0	0	5	35	925	34	0	26	0	0
3D-F	Abo Ghalloum	Deep	F.favus	Mucus	2	41953	37599	37059	14	140	33	1	1089	52	1	15	3117	0	71	1	10	37	0	0	7137	0	0	264	5	119	618	966	394	3	26	0	26	17	30	0	0	1	24	38	28	0	29	0	0
7D-F	Abo Galawa	Deep	F.favus	Mucus	1	51643	4745	107	222	60	8	1231	36	935	0	202	307	2	182	1	115	437	2	49	5	43	12	0	0	0	116	317	10	1	111	1	139	47	105	0	0	279	77	0	28	0	67	0	4
8D-F	Abo Galawa	Deep	F.favus	Mucus	2	98843	1240	405	2	0	92	124	6	983	0	0	8	0	286	2	238	513	0	1	72	50	0	0	0	0	866	3	0	0	48	0	57	127	378	0	6	6	11	1	47	3	143	57	0
9D-F	Abo Galawa	Deep	F.favus	Mucus	3	101700	27388	98	36	16375	269	689	3482	468	0	21	2212	0	69	1	185	148	0	173	9	51	5	0	0	2	26	2232	471	0	123	3	59	71	310	0	0	2	33	0	43	0	21	0	3
10D-F	Meritte	Deep	F.favus	Mucus	1	100110	40588	3412	1560	3466	610	557	1989	2577	0	164	151	39	70	0	65	44	0	919	744	0	18	94	0	0	1022	119	4	2	14	71	6	7	207	0	167	23	12	0	0	90	2	0	0
11D-F	Meritte	Deep	F.favus	Mucus	2	36507	38190	874	2003	3789	134	796	467	1306	0	1001	754	0	34	0	24	18	4	51	205	0	15	283	0	2	466	571	95	68	105	51	11	6	516	0	24	1657	0	0	3	0	18	1	8
12D-F	Meritte	Deep	F.favus	Mucus	3	10794	11683	259	424	1061	2256	330	4281	2038	0	192	22	0	1	0	0	0	1	1081	55	223	163	1	0	0	333	376	396	170	21	20	0	0	252	0	0	0	0	0	0	0	0	0	47
13D-F	Wadi El Gemal	Deep	F.favus	Mucus	1	3600	550	187	1160	2090	0	99	158	1007	0	6187	3	0	1360	0	2838	503	172	596	24	0	2893	0	0	0	0	0	73	18	144	6101	407	1103	12974	0	360	2203	99	0	159	278	909	0	195
14D-F	Wadi El Gemal	Deep	F.favus	Mucus	2	55542	2155	206	1971	1201	108	374	363	2215	0	4962	52	0	149	0	232	76	0	610	36	18	233	0	0	1	67	3	26	5	1966	857	52	28	3137	0	156	388	31	0	7	39	62	5	194
5D-F	Ras Mohamed	Deep	F.favus	Mucus	1	7103	795	2698	18	208	85	0	585	69	13	265	25	127	5323	0	7641	4763	0	0	570	2	98	0	0	0	22	0	290	2	1089	0	3270	2441	22923	7	0	0	1806	38	1841	0	1472	17	1
6D-F	Ras Mohamed	Deep	F.favus	Mucus	2	278	251	760	2132	3608	147	27	375	55	58	343	109	118	1394	0	1517	992	0	0	142	10	149	0	0	87	38	0	214	16	13206	0	620	730	5422	33	0	0	556	3	471	0	354	0	0
1D-P	Abo Ghalloum	Deep	P.damicornis	Mucus	1	31273	10390	5590	1	566	1882	227	928	558	0	27	832	0	5873	566	410	1103	3	150	1176	20	12	170	11	218	406	7	1121	244	392	0	1561	2253	0	0	0	181	1883	937	1444	1	960	48	27
2D-P	Abo Ghalloum	Deep	P.damicornis	Mucus	2	21266	10948	25681	19	33	11	10	528	28	15	59	897	0	3022	1195	332	955	2	2	3940	12	15	76	80	29	411	159	41	18	237	0	1517	1336	0	0	0	6	1243	95	1244	2	619	16	14
3D-P	Abo Ghalloum	Deep	P.damicornis	Mucus	3	30662	4239	11167	1	279	146	71	544	15	0	35	946	0	709	48	81	108	0	1	1039	1	15	1	1	2	3	186	597	1	160	0	566	499	0	0	0	2	691	306	261	0	144	19	9
4D-P	Abo Galawa	Deep	P.damicornis	Mucus	1	142021	18137	574	2236	110	48	23935	55	1423	0	148	3881	0	602	2	579	1180	4	34	96	290	8	0	0	0	2	3327	2	0	21	1	558	219	0	0	47	1786	181	51	137	5907	190	0	1
5D-P	Abo Galawa	Deep	P.damicornis	Mucus	2	53173	57466	470	33840	74	58	24826	21	2909	0	1422	4170	0	283	270	161	2859	2	2824	73	488	2	0	0	0	218	3692	6	208	20	2	593	139	0	0	15	507	154	5	50	1	97	0	1
8D-P	Meritte	Deep	P.damicornis	Mucus	1	8364	16387	91	97867	64	1	484	6	1138	0	1901	960	0	23	775	46	105	1	6259	3	25	9	1	0	0	11	730	1	4	9	17	29	6	0	0	34	249	4	0	3	1	5	0	0
9D-P	Meritte	Deep	P.damicornis	Mucus	2	30146	13339	1313	30240	1138	129	15809	81	1944	0	247	109	0	340	200	117	267	0	273	276	109	2	5	0	69	1142	31	153	245	58	16	175	103	0	0	61	304	35	0	34	1904	134	1	0
10D-P	Wadi El Gemal	Deep	P.damicornis	Mucus	1	2087	340	160	4652	557	79	262	211	1357	0	3361	1	0	889	59478	484	938	134	5	20	47	1363	0	0	0	0	0	0	0	200	2777	449	207	0	0	29	727	5	0	104	513	354	0	20
11D-P	Wadi El Gemal	Deep	P.damicornis	Mucus	2	3447	9713	9710	620	1172	43	269	216	127	0	1693	25	0	742	135	459	55	1	81	1819	2	80	0	0	0	1	2	298	0	127	260	316	283	0	0	10	121	0	132	26	36	489	0	22
12D-P	Wadi El Gemal	Deep	P.damicornis	Mucus	3	1445	979	9906	3657	4149	274	128	84	995	0	21365	59	0	1766	4694	3862	837	27	42	1570	10	216	0	0	0	68	1	683	1	811	883	734	834	0	0	152	584	201	0	252	0	1209	0	24
1D-Sr	Abo Ghalloum	Deep	S.hystrix	Mucus	1	26487	7318	31003	12	254	37	0	175	13	0	13	4991	1	543	4	119	165	1	0	5403	5	13	2	1	14	14	518	274	7	68	0	206	147	0	0	0	0	221	68	193	0	107	0	10
2D-Sr	Abo Ghalloum	Deep	S.hystrix	Mucus	2	13902	6569	3361	6	25	6	88	190	31	0	50	927	0	213	0	63	180	0	7	481	3	7	17	0	21	52	467	43	2	30	0	64	105	0	0	0	1	110	81	97	0	48	1	15
3D-Sr	Abo Ghalloum	Deep	S.hystrix	Mucus	3	7005	35813	40986	11	59	366	7361	144	794	0	21	4418	0	188	0	27	122	0	858	4498	1	9	531	0	35652	776	1163	303	253	63	0	92	52	0	0	0	34	84	205	43	0	55	0	0
4D-Sr	Ras Mohamed	Deep	S.hystrix	Mucus	1	467	2769	2061	10	193	149	2	414	67	43	222	36	230	9613	34	6217	5642	0	1	358	7	106	0	8	38	28	4	294	101	365	0	3450	2196	0	13	0	0	2491	29	2073	0	2852	16	8
5D-Sr	Ras Mohamed	Deep	S.hystrix	Mucus	2	54	64	158	35	21	28	2	23	27	959	76	1	45	3075	1	2351	3488	1	0	21	7	14	0	6	4	0	0	88	0	1359	0	1394	739	0	0	0	0	853	1	800	0	939	0	8
6D-Sr	Ras Mohamed	Deep	S.hystrix	Mucus	3	102	115	473	2	22	11	0	99	25	15	97	7	122	6716	0	3133	5391	2	2	67	8	32	0	2	0	9	2	54	2	291	1	3011	1281	0	0	0	2	1238	3	1418	0	1925	4	2
7D-Sr	Abo Galawa	Deep	S.hystrix	Mucus	1	12913	26345	2930	84	218	91	53	84	30	0	5	2146	0	178	41	72	1359	1	264	456	189	3	0	0	0	433	1661	1	109	8	2	243	63	0	0	0	20	67	10	32	1	56	0	0
8D-Sr	Abo Galawa	Deep	S.hystrix	Mucus	2	55415	4033	874	7	137	312	14186	1143	905	0	352	2313	0	284	56	155	1302	3	94	201	157	22	152	0	137	5434	1233	683	1147	11	0	233	74	0	0	1	758	98	2	33	1	86	0	3
9D-Sr	Abo Galawa	Deep	S.hystrix	Mucus	3	56727	275	444	77	138	64	78	141	424	0	179	371	0	1163	1	434	4947	1	43	65	621	26	19	0	6	9251	51	38	307	98	5	906	244	2	2	1	89	270	811	188	2	455	5	0
10D-Sr	Meritte	Deep	S.hystrix	Mucus	1	16716	16109	1272	3321	433	32	227	64	1222	0	1200	239	0	0	0	0	4	0	5955	257	5	541	8	0	5	59	187	17	1	9	1287	0	0	1	3	486	501	0	0	0	22	2	0	197
12D-Sr	Meritte	Deep	S.hystrix	Mucus	2	86785	2735	972	3312	33	11	6642	11	1203	0	3067	1721	1	88	4	422	238	0	3788	139	47	17	24	0	300	1164	950	2	22	43	14	101	50	0	15	16	1015	33	11	22	1	25	0	1
13D-Sr	Wadi El Gemal	Deep	S.hystrix	Mucus	1	5073	130	189	1687	29	11	459	26	817	0	19733	9	0	382	26	1311	402	44	112	30	41	672	3	0	2	4	2	3	0	175	2375	68	156	0	0	15093	7874	30	0	79	40	363	3	13
14D-Sr	Wadi El Gemal	Deep	S.hystrix	Mucus	2	6104	868	70	4998	98	26	440	16	955	2	10067	31	0	2016	284	3211	2131	43	827	5	242	72178	0	0	1	1	29	7	0	279	655	1374	411	0	0	93	533	60	0	263	157	1003	3	783
15D-Sr	Wadi El Gemal	Deep	S.hystrix	Mucus	3	52793	2261	296	4201	127	24	972	24	319	0	5991	516	0	1627	6	3132	1347	47	4079	51	98	4734	2	2	0	6	604	5	0	141	8176	768	389	0	0	3983	275	66	0	173	151	765	0	182
1D-X	Abo Ghalloum	Deep	X.umbellata	Mucus	1	1153	1138	2737	10	44	107	1	601	25	40656	29	9	4	414	0	68	44	0	12	432	0	83	4	33714	3	6	4	1087	0	98	0	144	482	0	0	5	0	929	39	53	1	183	5	16
2D-X	Abo Ghalloum	Deep	X.umbellata	Mucus	2	2408	2167	3169	33	487	81	3	5707	169	13245	306	7	12	2172	0	159	178	0	0	568	4	384	19	21371	10	9	5	484	0	95	0	931	1968	0	0	0	0	2243	60	225	1	906	37	23
3D-X	Abo Ghalloum	Deep	X.umbellata	Mucus	3	2067	2442	1445	47	39	15	0	207	58	23265	260	6	6	568	2	117	104	0	6	251	0	196	0	22103	2	19	3	345	0	1854	0	458	1052	0	0	0	2	898	29	73	0	160	17	26
4D-X	Ras Mohamed	Deep	X.umbellata	Mucus	1	330	156	314	3	230	70	0	382	7	32974	15	5	0	124	5	12	350	2	0	49	1	26	0	168	0	26	22	262	1	44	0	5	17	0	73	0	0	46	11	36	0	54	0	3
5D-X	Ras Mohamed	Deep	X.umbellata	Mucus	2	503	363	1325	5	1007	111	0	438	110	8467	402	64	4	1196	1	976	771	0	0	241	20	428	0	1729	0	4	24	413	5	164	0	324	704	0	241	0	0	732	0	216	0	738	703	45
6D-X	Ras Mohamed	Deep	X.umbellata	Mucus	3	4208	157	127	2	199	600	1	342	76	22912	22	48	50	242	3	35	920	0	1	13	2	31	0	1488	0	701	108	482	70	26	0	31	63	0	17	0	0	128	376	45	0	124	1	27
7D-X	Meritte	Deep	X.umbellata	Mucus	1	6905	3693	18	14381	12272	33186	2	11148	27	139	82	97	0	1	0	2	21	0	2	1	71	107	131	48	14	155	95	2	72	12	135	5	11	0	0	202	32	3	0	0	6	2	0	2
8D-X	Meritte	Deep	X.umbellata	Mucus	2	10482	2557	7	11318	59416	89227	7	5582	81	589	310	80	0	2	0	4	15	0	6	1	86	29	17	667	1	212	161	54	6	1	64	0	12	0	0	56	64	7	0	0	65	3	0	3
10D-X	Wadi El Gemal	Deep	X.umbellata	Mucus	1	3373	9171	250	10072	5174	974	23	679	1601	1543	3636	4	0	750	23	2312	123	3	26	85	20	3633	0	2545	0	15	0	8	0	493	2051	215	529	0	0	196	94	16	0	4	89	461	0	142
11D-X	Wadi El Gemal	Deep	X.umbellata	Mucus	2	6557	2451	303	7639	8997	6537	18	1473	987	8376	11762	39	0	158	2	151	15	4	2	40	34	1049	4	26806	0	3	51	93	0	35	1534	99	49	0	0	123	683	0	0	54	5003	36	2	84
1D-S	Abo Ghalloum	Deep	S.trocheliophorum	Mucus	1	13659	10673	44447	23	181	37	1	11900	48	0	94	794	1953	767	0	106	319	0	5	8291	2	71	8	20	7	47	80	2042	12	190	1	91	286	0	2	0	0	315	38	312	0	148	4	58
2D-S	Abo Ghalloum	Deep	S.trocheliophorum	Mucus	2	1689	14008	41640	5	1030	38	0	2281	78	0	185	206	1437	1640	0	188	924	1	0	7596	4	113	2	3	4	87	8	15443	12	2404	1	702	494	0	0	2	0	436	56	538	0	308	3	32
4D-S	Ras Mohamed	Deep	S.trocheliophorum	Mucus	1	11123	1975	496	168	1467	388	12	4812	332	55	426	101	50875	1229	0	885	870	0	0	77	15	593	0	3	16	398	11	3369	103	3593	0	321	406	0	850	2	24	296	290	366	1	378	67	51
5D-S	Ras Mohamed	Deep	S.trocheliophorum	Mucus	2	1312	884	1850	762	180	94	2	56	212	0	372	54	55755	582	0	276	1388	0	0	245	4	116	0	18	25	25	3	100	5	11424	0	135	181	0	2	0	0	214	66	154	0	192	5	36
6D-S	Ras Mohamed	Deep	S.trocheliophorum	Mucus	3	5219	5120	5531	215	31	38	0	1773	471	9	254	433	38849	1402	0	1312	3119	5	0	757	4	1134	1	9	4	10	50	4192	40	1562	2	549	620	0	3	0	1	421	28	628	0	366	245	1548
7D-S	Abo Galawa	Deep	S.trocheliophorum	Mucus	1	54414	20391	5624	8115	1190	259	305	1097	833	0	46	4831	1	85	0	38	179	0	113	988	45	11	4	4	7	13	3011	192	2	1	12	20	14	0	0	605	4	11	0	18	252	16	1	0
8D-S	Abo Galawa	Deep	S.trocheliophorum	Mucus	2	49354	13728	445	3389	7308	172	327	693	1175	0	15	1196	913	48	0	28	288	2	3	75	38	100	18	57	25	260	941	90	34	347	2385	32	44	0	0	457	17	31	3	15	2155	18	0	1
9D-S	Abo Galawa	Deep	S.trocheliophorum	Mucus	3	15644	64512	1335	1690	22086	884	8	14820	131	0	9	3694	15	12	0	9	68	0	1	203	4	9	1	6	0	8	3553	448	3	3	155	0	8	0	0	32	0	10	0	4	25	5	0	1
10D-S	Meritte	Deep	S.trocheliophorum	Mucus	1	20851	64371	62	16288	2053	12	39	27	36	1	84	4331	144	126	0	114	85	1	46	24	54	27	4	1	4	285	4351	6	13	167	14529	45	43	0	0	313	2	36	0	38	2369	18	0	0
11D-S	Meritte	Deep	S.trocheliophorum	Mucus	2	34902	24540	122	8173	2591	39	623	131	297	1	133	2433	67	40	0	41	164	2	96	18	12	22	6	2	6	70	2456	7	12	214	4492	6	36	0	1	1578	33	26	0	23	3182	7	0	0
12D-S	Meritte	Deep	S.trocheliophorum	Mucus	3	9428	46789	2115	3864	7268	1018	170	4065	122	0	21	2603	27	0	0	1	13	0	173	336	4	6	0	3	1	17	2490	86	2	23	18	0	0	0	0	71	1	1	0	1	777	0	0	0
13D-S	Wadi El Gemal	Deep	S.trocheliophorum	Mucus	1	1641	2646	170	4716	10016	253	147	659	2202	8	3908	27	3390	219	0	40	217	19	71	26	32	753	0	736	7	3	2	174	5	952	6213	16	89	0	0	188	338	11	0	31	606	97	2	35
14D-S	Wadi El Gemal	Deep	S.trocheliophorum	Mucus	2	6552	3086	244	2028	1020	56	442	129	437	130	1325	4	23679	1315	7	705	345	0	161	47	184	1855	0	4	0	0	21	46	0	83	5316	279	580	25	2	422	51	25	0	78	2685	611	1	31
1D-W	Abo Ghalloum	Deep	Seawater	Seawater	1	7826	206	356	62	166	728	1	159	1156	0	883	93	0	8167	0	4117	4275	6	6	51	64	114	3	0	14	231	7	62	95	723	0	4721	5299	1	43	171	117	4577	766	6599	0	1389	567	71
2D-W	Abo Ghalloum	Deep	Seawater	Seawater	2	28811	12301	6678	14	210	358	0	306	150	0	124	3869	0	2443	0	735	945	4	1	859	16	245	3	0	2	246	1841	146	104	153	0	1558	980	0	3	2	1	840	567	1382	1	532	2	391
4D-W	Ras Mohamed	Deep	Seawater	Seawater	1	12800	1953	2099	33	641	1508	1	13412	399	0	58	1789	0	885	0	491	455	2	1	336	376	47	6	0	159	904	178	8526	286	68	0	612	175	0	40873	0	1	193	527	152	1	298	12	27
5D-W	Ras Mohamed	Deep	Seawater	Seawater	2	8034	5603	123	39	1546	1463	8	15579	1686	0	395	1932	0	239	0	143	90	1	0	29	109	65	6	0	26	835	532	7865	542	12	0	85	27	0	20166	0	25	63	1429	31	0	63	333	84
7D-W	Abo Galawa	Deep	Seawater	Seawater	1	48170	6240	496	954	90	65	835	131	11009	0	1456	390	0	2715	2	4626	2239	2	242	94	1004	95	2	0	0	12	343	60	10	106	0	1930	1028	1	40	236	113	594	1959	697	430	791	232	64
9D-W	Abo Galawa	Deep	Seawater	Seawater	2	62354	2696	949	4597	3803	2228	948	3508	2678	0	624	650	0	1300	1	1156	2374	224	376	174	642	35	0	0	1	603	432	73	20	50	21	1201	464	1	7	35	78	335	1162	308	22	433	0	5
10D-W	Meritte	Deep	Seawater	Seawater	1	79971	2194	349	463	526	2130	484	4657	1065	0	344	1322	0	204	0	61	975	0	2024	67	12285	6	24	0	12	141	979	803	50	16	2274	315	23	0	1300	89	58	14	200	20	2	91	0	1
11D-W	Meritte	Deep	Seawater	Seawater	2	20962	193	47	6723	46	49	146	45	2852	0	2382	53	0	3589	0	4185	4921	0	202	5	10038	31	1	0	0	11	46	8	4	236	89	2032	913	0	176	12	130	414	370	710	1	713	1	3
13D-W	Wadi El Gemal	Deep	Seawater	Seawater	1	28482	60	15	3039	16	6	1405	13	928	0	807	12	0	505	0	1648	552	18	465	3	1224	5	0	0	0	0	3	4	1	104	490	322	300	0	0	51	107	35	378	189	2	215	0	1
15D-W	Wadi El Gemal	Deep	Seawater	Seawater	2	9427	35	19	1671	38	11	1742	7	6209	0	2488	13	0	3134	0	5777	1320	66	53	4	2902	48	0	0	1	1	1	4	3	136	314	862	1282	0	81	331	951	173	1307	469	7	1803	0	6
[truncated: 5,000 more columns]
