# Supplementary material for: Coral microbiome composition along the northern Red Sea suggests high plasticity of bacterial and specificity of endosymbiotic dinoflagellate communities
Source: Microbiome. 2020 Feb 6;8:8. doi: 10.1186/s40168-019-0776-5 (PMC6996193; doi:10.1186/s40168-019-0776-5)
Supplement: Supplementary file 4 — Additional file 4. Core microbiome. [file 40168_2019_776_MOESM4_ESM.xlsx]

## Sheet: Sheet10
	Table demonstarte taxonomy of core microbial community associated with 95% of samples for each site. Gray fields represent ubiquitous OTUs that were specific to each site and have not recorded in other sites
Site	OUT ID	Kingdom	Phylum	Class	Order	Family	genus	reads	relative %
Abo Galawa	OTU1;size=1888331;	Bacteria	Proteobacteria	Gammaproteobacteria	Alteromonadales	Alteromonadaceae	Alteromonas	2317893	58.7733
	OTU2;size=654207;	Bacteria	Proteobacteria	Gammaproteobacteria	Alteromonadales	Pseudoalteromonadaceae	Pseudoalteromonas	535785	13.5855
	OTU4;size=344109;	Bacteria	Proteobacteria	Alphaproteobacteria	Rhodobacterales	Rhodobacteraceae	Ruegeria	150953	3.82762
	OTU29;size=38572;	Bacteria	Proteobacteria	Gammaproteobacteria	Vibrionales	Vibrionaceae	Vibrio	142014	3.60096
	OTU15;size=70952;	Bacteria	Proteobacteria	Gammaproteobacteria	Vibrionales	Vibrionaceae	Vibrio	136353	3.45741
	OTU14;size=79553;	Bacteria	Proteobacteria	Gammaproteobacteria	Vibrionales	Vibrionaceae	Vibrio	107985	2.7381
	OTU6;size=192385;	Bacteria	Bacteroidetes	Flavobacteriia	Flavobacteriales	Flavobacteriaceae	unclassified_Flavobacteriaceae	105278	2.66946
	OTU7;size=134453;	Bacteria	Proteobacteria	Alphaproteobacteria	Rhodobacterales	Rhodobacteraceae	unclassified_Rhodobacteraceae	77630	1.96841
	OTU32;size=37105;	Bacteria	Proteobacteria	Gammaproteobacteria	Alteromonadales	Pseudoalteromonadaceae	Pseudoalteromonas	56417	1.43053
	OTU63;size=21789;	Bacteria	Proteobacteria	Gammaproteobacteria	Alteromonadales	Alteromonadaceae	unclassified_Alteromonadaceae	47218	1.19728
	OTU10;size=102055;	Bacteria	Proteobacteria	Alphaproteobacteria	Sphingomonadales	Erythrobacteraceae	Erythrobacter	41166	1.04382
	OTU94;size=14521;	Bacteria	Proteobacteria	Gammaproteobacteria	Alteromonadales	Pseudoalteromonadaceae	Pseudoalteromonas	33652	0.853292
	OTU56;size=27160;	Bacteria	Proteobacteria	Gammaproteobacteria	Alteromonadales	Pseudoalteromonadaceae	unclassified_Pseudoalteromonadaceae	31013	0.786376
	OTU12;size=96996;	Bacteria	Cyanobacteria/Chloroplast	Cyanobacteria	unclassified_Cyanobacteria	Family II	GpIIa	27888	0.707138
	OTU58;size=22919;	Bacteria	Bacteroidetes	Flavobacteriia	Flavobacteriales	Flavobacteriaceae	Mesonia	22062	0.559412
	OTU80;size=17615;	Bacteria	Proteobacteria	Alphaproteobacteria	unclassified_Alphaproteobacteria	SAR11	Candidatus Pelagibacter	20077	0.509079
	OTU20;size=57666;	Bacteria	Proteobacteria	Gammaproteobacteria	Oceanospirillales	Oceanospirillaceae	Oleibacter	15203	0.385492
	OTU419;size=3559;	Bacteria	Proteobacteria	Gammaproteobacteria	Vibrionales	Vibrionaceae	Vibrio	10390	0.263452
	OTU75;size=18242;	Bacteria	Proteobacteria	Gammaproteobacteria	Alteromonadales	Alteromonadaceae	Marinobacter	10232	0.259446
	OTU317;size=4423;	Bacteria	Proteobacteria	Gammaproteobacteria	Alteromonadales	Alteromonadaceae	Alteromonas	9818	0.248949
	OTU568;size=2463;	Bacteria	Proteobacteria	Gammaproteobacteria	Alteromonadales	unclassified_Alteromonadales	unclassified_Alteromonadales	7285	0.184721
	OTU1940;size=712;	Bacteria	Proteobacteria	Gammaproteobacteria	Alteromonadales	Alteromonadaceae	Alteromonas	6481	0.164334
	OTU8198;size=146;	Bacteria	Proteobacteria	Alphaproteobacteria	Rhodobacterales	Rhodobacteraceae	unclassified_Rhodobacteraceae	6417	0.162712
	OTU32233;size=38;	Bacteria	Proteobacteria	Gammaproteobacteria	Alteromonadales	Pseudoalteromonadaceae	Pseudoalteromonas	5638	0.142959
	OTU78;size=17920;	Bacteria	Proteobacteria	Alphaproteobacteria	unclassified_Alphaproteobacteria	unclassified_Alphaproteobacteria	unclassified_Alphaproteobacteria	5629	0.142731
	OTU180;size=6561;	Bacteria	Proteobacteria	Alphaproteobacteria	unclassified_Alphaproteobacteria	unclassified_Alphaproteobacteria	unclassified_Alphaproteobacteria	4750	0.120443
	OTU26;size=40234;	Bacteria	Proteobacteria	Gammaproteobacteria	Pseudomonadales	Pseudomonadaceae	Pseudomonas	4319	0.109514
	OTU59543;size=20;	Bacteria	Proteobacteria	Gammaproteobacteria	Alteromonadales	Pseudoalteromonadaceae	Pseudoalteromonas	2728	0.0691721
	OTU4421;size=276;	Bacteria	Proteobacteria	Gammaproteobacteria	Alteromonadales	Alteromonadaceae	Alteromonas	1513	0.0383641
Ras Mohamed	OTU1;size=1888331;	Bacteria	Proteobacteria	Gammaproteobacteria	Alteromonadales	Alteromonadaceae	Alteromonas	192014	14.679
	OTU12;size=96996;	Bacteria	Cyanobacteria/Chloroplast	Cyanobacteria	unclassified_Cyanobacteria	Family II	GpIIa	101730	7.77702
	OTU80;size=17615;	Bacteria	Proteobacteria	Alphaproteobacteria	unclassified_Alphaproteobacteria	SAR11	Candidatus Pelagibacter	93397	7.13998
	OTU17;size=61389;	Bacteria	Cyanobacteria/Chloroplast	Cyanobacteria	unclassified_Cyanobacteria	Family II	GpIIa	87515	6.69031
	OTU14;size=79553;	Bacteria	Proteobacteria	Gammaproteobacteria	Vibrionales	Vibrionaceae	Vibrio	85362	6.52572
	OTU2;size=654207;	Bacteria	Proteobacteria	Gammaproteobacteria	Alteromonadales	Pseudoalteromonadaceae	Pseudoalteromonas	80480	6.15251
	OTU94;size=14521;	Bacteria	Proteobacteria	Gammaproteobacteria	Alteromonadales	Pseudoalteromonadaceae	Pseudoalteromonas	69646	5.32427
	OTU567;size=2465;	Bacteria	Proteobacteria	Gammaproteobacteria	Vibrionales	Vibrionaceae	Vibrio	46986	3.59197
	OTU46;size=29842;	Bacteria	unclassified_Bacteria	unclassified_Bacteria	unclassified_Bacteria	unclassified_Bacteria	unclassified_Bacteria	38841	2.9693
	OTU160;size=7239;	Bacteria	Cyanobacteria/Chloroplast	Chloroplast	unclassified_Chloroplast	Chloroplast	Bacillariophyta	38748	2.96219
	OTU76;size=18102;	Bacteria	Proteobacteria	Gammaproteobacteria	unclassified_Gammaproteobacteria	unclassified_Gammaproteobacteria	unclassified_Gammaproteobacteria	33862	2.58867
	OTU15;size=70952;	Bacteria	Proteobacteria	Gammaproteobacteria	Vibrionales	Vibrionaceae	Vibrio	32046	2.44984
	OTU52;size=27943;	Bacteria	Proteobacteria	Alphaproteobacteria	unclassified_Alphaproteobacteria	unclassified_Alphaproteobacteria	unclassified_Alphaproteobacteria	30242	2.31193
	OTU136;size=8779;	Bacteria	Proteobacteria	Alphaproteobacteria	unclassified_Alphaproteobacteria	SAR11	Candidatus Pelagibacter	29173	2.23021
	OTU419;size=3559;	Bacteria	Proteobacteria	Gammaproteobacteria	Vibrionales	Vibrionaceae	Vibrio	28392	2.1705
	OTU107;size=12566;	Bacteria	Proteobacteria	Gammaproteobacteria	Pseudomonadales	Pseudomonadaceae	Pseudomonas	23800	1.81945
	OTU139;size=8314;	Bacteria	Proteobacteria	Gammaproteobacteria	unclassified_Gammaproteobacteria	unclassified_Gammaproteobacteria	unclassified_Gammaproteobacteria	20322	1.55357
	OTU26;size=40234;	Bacteria	Proteobacteria	Gammaproteobacteria	Pseudomonadales	Pseudomonadaceae	Pseudomonas	18582	1.42055
	OTU78;size=17920;	Bacteria	Proteobacteria	Alphaproteobacteria	unclassified_Alphaproteobacteria	unclassified_Alphaproteobacteria	unclassified_Alphaproteobacteria	17853	1.36482
	OTU29;size=38572;	Bacteria	Proteobacteria	Gammaproteobacteria	Vibrionales	Vibrionaceae	Vibrio	14674	1.12179
	OTU10;size=102055;	Bacteria	Proteobacteria	Alphaproteobacteria	Sphingomonadales	Erythrobacteraceae	Erythrobacter	13134	1.00406
	OTU168;size=6970;	Bacteria	Proteobacteria	Gammaproteobacteria	unclassified_Gammaproteobacteria	unclassified_Gammaproteobacteria	unclassified_Gammaproteobacteria	13000	0.993819
	OTU87;size=15906;	Bacteria	Proteobacteria	Gammaproteobacteria	unclassified_Gammaproteobacteria	unclassified_Gammaproteobacteria	unclassified_Gammaproteobacteria	12964	0.991067
	OTU140;size=8291;	Bacteria	Proteobacteria	Alphaproteobacteria	Rhizobiales	Rhizobiaceae	Rhizobium	12473	0.953531
	OTU218;size=5642;	Bacteria	Proteobacteria	Alphaproteobacteria	Sphingomonadales	Sphingomonadaceae	Sphingomonas	10961	0.837942
	OTU124;size=10726;	Bacteria	Proteobacteria	Epsilonproteobacteria	Campylobacterales	Campylobacteraceae	Arcobacter	10515	0.803847
	OTU243;size=5162;	Bacteria	Proteobacteria	Alphaproteobacteria	unclassified_Alphaproteobacteria	unclassified_Alphaproteobacteria	unclassified_Alphaproteobacteria	10271	0.785194
	OTU242;size=5163;	Bacteria	Proteobacteria	Gammaproteobacteria	unclassified_Gammaproteobacteria	unclassified_Gammaproteobacteria	unclassified_Gammaproteobacteria	9077	0.693915
	OTU606;size=2266;	Bacteria	Proteobacteria	Gammaproteobacteria	unclassified_Gammaproteobacteria	unclassified_Gammaproteobacteria	unclassified_Gammaproteobacteria	8776	0.670904
	OTU164;size=7084;	Bacteria	Bacteroidetes	Flavobacteriia	Flavobacteriales	Flavobacteriaceae	unclassified_Flavobacteriaceae	8560	0.654392
	OTU32;size=37105;	Bacteria	Proteobacteria	Gammaproteobacteria	Alteromonadales	Pseudoalteromonadaceae	Pseudoalteromonas	7739	0.591628
	OTU2314;size=564;	Bacteria	Proteobacteria	Alphaproteobacteria	Rhodospirillales	Rhodospirillaceae	unclassified_Rhodospirillaceae	7700	0.588647
	OTU161;size=7184;	Bacteria	Proteobacteria	Alphaproteobacteria	Rhizobiales	Methylobacteriaceae	Methylobacterium	7453	0.569764
	OTU3613;size=339;	Bacteria	Proteobacteria	Gammaproteobacteria	Pseudomonadales	Pseudomonadaceae	Pseudomonas	6351	0.485519
	OTU858;size=1614;	Bacteria	Cyanobacteria/Chloroplast	Cyanobacteria	unclassified_Cyanobacteria	Family II	GpIIa	6235	0.476651
	OTU492;size=2880;	Bacteria	Proteobacteria	Alphaproteobacteria	Rhodobacterales	Rhodobacteraceae	unclassified_Rhodobacteraceae	5398	0.412664
	OTU562;size=2489;	Bacteria	Proteobacteria	Gammaproteobacteria	unclassified_Gammaproteobacteria	unclassified_Gammaproteobacteria	unclassified_Gammaproteobacteria	5380	0.411288
	OTU9964;size=120;	Bacteria	Proteobacteria	Alphaproteobacteria	unclassified_Alphaproteobacteria	SAR11	Candidatus Pelagibacter	5108	0.390495
	OTU150414;size=8;	Bacteria	Proteobacteria	Alphaproteobacteria	unclassified_Alphaproteobacteria	unclassified_Alphaproteobacteria	unclassified_Alphaproteobacteria	5073	0.387819
	OTU604;size=2289;	Bacteria	Proteobacteria	Gammaproteobacteria	Gammaproteobacteria_incertae_sedis	unclassified_Gammaproteobacteria_incertae_sedis	Congregibacter	4893	0.374058
	OTU1171;size=1225;	Bacteria	Proteobacteria	Gammaproteobacteria	unclassified_Gammaproteobacteria	unclassified_Gammaproteobacteria	unclassified_Gammaproteobacteria	4864	0.371841
	OTU1637;size=879;	Bacteria	Bacteroidetes	Flavobacteriia	Flavobacteriales	Cryomorphaceae	unclassified_Cryomorphaceae	4434	0.338969
	OTU1936;size=714;	Bacteria	Bacteroidetes	Flavobacteriia	Flavobacteriales	Flavobacteriaceae	unclassified_Flavobacteriaceae	4291	0.328037
	OTU414;size=3605;	Bacteria	Proteobacteria	Gammaproteobacteria	unclassified_Gammaproteobacteria	unclassified_Gammaproteobacteria	unclassified_Gammaproteobacteria	4154	0.317563
	OTU22128;size=56;	Bacteria	Marinimicrobia	unclassified_Marinimicrobia	unclassified_Marinimicrobia	unclassified_Marinimicrobia	Marinimicrobia_genera_incertae_sedis	4104	0.313741
	OTU510;size=2781;	Bacteria	Bacteroidetes	Cytophagia	Cytophagales	unclassified_Cytophagales	unclassified_Cytophagales	4011	0.306631
	OTU59543;size=20;	Bacteria	Proteobacteria	Gammaproteobacteria	Alteromonadales	Pseudoalteromonadaceae	Pseudoalteromonas	3955	0.30235
	OTU4;size=344109;	Bacteria	Proteobacteria	Alphaproteobacteria	Rhodobacterales	Rhodobacteraceae	Ruegeria	3764	0.287749
	OTU113623;size=10;	Bacteria	Proteobacteria	Gammaproteobacteria	Enterobacteriales	Enterobacteriaceae	unclassified_Enterobacteriaceae	3645	0.278652
	OTU267;size=4882;	Bacteria	Bacteroidetes	Flavobacteriia	Flavobacteriales	Flavobacteriaceae	unclassified_Flavobacteriaceae	3574	0.273224
	OTU1075;size=1330;	Bacteria	Proteobacteria	Gammaproteobacteria	unclassified_Gammaproteobacteria	unclassified_Gammaproteobacteria	unclassified_Gammaproteobacteria	3012	0.23026
	OTU624;size=2201;	Bacteria	Bacteroidetes	Flavobacteriia	Flavobacteriales	Cryomorphaceae	unclassified_Cryomorphaceae	2744	0.209772
	OTU663;size=2046;	Bacteria	Verrucomicrobia	Verrucomicrobiae	Verrucomicrobiales	Verrucomicrobiaceae	unclassified_Verrucomicrobiaceae	2427	0.185538
	OTU545;size=2579;	Bacteria	Proteobacteria	Gammaproteobacteria	unclassified_Gammaproteobacteria	unclassified_Gammaproteobacteria	unclassified_Gammaproteobacteria	2201	0.168261
	OTU875;size=1593;	Bacteria	Firmicutes	Bacilli	Bacillales	Staphylococcaceae	Staphylococcus	1103	0.0843217
	OTU10062;size=119;	Bacteria	Proteobacteria	Alphaproteobacteria	unclassified_Alphaproteobacteria	unclassified_Alphaproteobacteria	unclassified_Alphaproteobacteria	1076	0.0822577
Abo Ghalloum	OTU1;size=1888331;	Bacteria	Proteobacteria	Gammaproteobacteria	Alteromonadales	Alteromonadaceae	Alteromonas	868937	31.1825
	OTU94;size=14521;	Bacteria	Proteobacteria	Gammaproteobacteria	Alteromonadales	Pseudoalteromonadaceae	Pseudoalteromonas	600592	21.5528
	OTU2;size=654207;	Bacteria	Proteobacteria	Gammaproteobacteria	Alteromonadales	Pseudoalteromonadaceae	Pseudoalteromonas	494507	17.7458
	OTU32233;size=38;	Bacteria	Proteobacteria	Gammaproteobacteria	Alteromonadales	Pseudoalteromonadaceae	Pseudoalteromonas	105277	3.77795
	OTU14;size=79553;	Bacteria	Proteobacteria	Gammaproteobacteria	Vibrionales	Vibrionaceae	Vibrio	82875	2.97404
	OTU80;size=17615;	Bacteria	Proteobacteria	Alphaproteobacteria	unclassified_Alphaproteobacteria	SAR11	Candidatus Pelagibacter	70927	2.54528
	OTU32;size=37105;	Bacteria	Proteobacteria	Gammaproteobacteria	Alteromonadales	Pseudoalteromonadaceae	Pseudoalteromonas	54376	1.95133
	OTU567;size=2465;	Bacteria	Proteobacteria	Gammaproteobacteria	Vibrionales	Vibrionaceae	Vibrio	52052	1.86793
	OTU76;size=18102;	Bacteria	Proteobacteria	Gammaproteobacteria	unclassified_Gammaproteobacteria	unclassified_Gammaproteobacteria	unclassified_Gammaproteobacteria	34519	1.23874
	OTU59543;size=20;	Bacteria	Proteobacteria	Gammaproteobacteria	Alteromonadales	Pseudoalteromonadaceae	Pseudoalteromonas	34383	1.23386
	OTU52;size=27943;	Bacteria	Proteobacteria	Alphaproteobacteria	unclassified_Alphaproteobacteria	unclassified_Alphaproteobacteria	unclassified_Alphaproteobacteria	32399	1.16267
	OTU46;size=29842;	Bacteria	unclassified_Bacteria	unclassified_Bacteria	unclassified_Bacteria	unclassified_Bacteria	unclassified_Bacteria	30849	1.10704
	OTU180;size=6561;	Bacteria	Proteobacteria	Alphaproteobacteria	unclassified_Alphaproteobacteria	unclassified_Alphaproteobacteria	unclassified_Alphaproteobacteria	30574	1.09717
	OTU12;size=96996;	Bacteria	Cyanobacteria/Chloroplast	Cyanobacteria	unclassified_Cyanobacteria	Family II	GpIIa	28292	1.01528
	OTU160;size=7239;	Bacteria	Cyanobacteria/Chloroplast	Chloroplast	unclassified_Chloroplast	Chloroplast	Bacillariophyta	23539	0.844717
	OTU29;size=38572;	Bacteria	Proteobacteria	Gammaproteobacteria	Vibrionales	Vibrionaceae	Vibrio	19492	0.699487
	OTU87;size=15906;	Bacteria	Proteobacteria	Gammaproteobacteria	unclassified_Gammaproteobacteria	unclassified_Gammaproteobacteria	unclassified_Gammaproteobacteria	17659	0.633708
	OTU136;size=8779;	Bacteria	Proteobacteria	Alphaproteobacteria	unclassified_Alphaproteobacteria	SAR11	Candidatus Pelagibacter	15827	0.567965
	OTU8198;size=146;	Bacteria	Proteobacteria	Alphaproteobacteria	Rhodobacterales	Rhodobacteraceae	unclassified_Rhodobacteraceae	15333	0.550238
	OTU242;size=5163;	Bacteria	Proteobacteria	Gammaproteobacteria	unclassified_Gammaproteobacteria	unclassified_Gammaproteobacteria	unclassified_Gammaproteobacteria	15040	0.539723
	OTU15;size=70952;	Bacteria	Proteobacteria	Gammaproteobacteria	Vibrionales	Vibrionaceae	Vibrio	13709	0.491959
	OTU168;size=6970;	Bacteria	Proteobacteria	Gammaproteobacteria	unclassified_Gammaproteobacteria	unclassified_Gammaproteobacteria	unclassified_Gammaproteobacteria	12733	0.456934
	OTU10;size=102055;	Bacteria	Proteobacteria	Alphaproteobacteria	Sphingomonadales	Erythrobacteraceae	Erythrobacter	12658	0.454243
	OTU78;size=17920;	Bacteria	Proteobacteria	Alphaproteobacteria	unclassified_Alphaproteobacteria	unclassified_Alphaproteobacteria	unclassified_Alphaproteobacteria	12338	0.44276
	OTU17;size=61389;	Bacteria	Cyanobacteria/Chloroplast	Cyanobacteria	unclassified_Cyanobacteria	Family II	GpIIa	12221	0.438561
	OTU237;size=5234;	Bacteria	Proteobacteria	Gammaproteobacteria	Pseudomonadales	Moraxellaceae	Psychrobacter	10370	0.372136
	OTU419;size=3559;	Bacteria	Proteobacteria	Gammaproteobacteria	Vibrionales	Vibrionaceae	Vibrio	9852	0.353547
	OTU198;size=5958;	Bacteria	Bacteroidetes	Flavobacteriia	Flavobacteriales	Flavobacteriaceae	unclassified_Flavobacteriaceae	7915	0.284036
	OTU159;size=7427;	Bacteria	unclassified_Bacteria	unclassified_Bacteria	unclassified_Bacteria	unclassified_Bacteria	unclassified_Bacteria	7850	0.281704
	OTU140;size=8291;	Bacteria	Proteobacteria	Alphaproteobacteria	Rhizobiales	Rhizobiaceae	Rhizobium	6155	0.220877
	OTU1171;size=1225;	Bacteria	Proteobacteria	Gammaproteobacteria	unclassified_Gammaproteobacteria	unclassified_Gammaproteobacteria	unclassified_Gammaproteobacteria	5724	0.205411
	OTU139;size=8314;	Bacteria	Proteobacteria	Gammaproteobacteria	unclassified_Gammaproteobacteria	unclassified_Gammaproteobacteria	unclassified_Gammaproteobacteria	5721	0.205303
	OTU267;size=4882;	Bacteria	Bacteroidetes	Flavobacteriia	Flavobacteriales	Flavobacteriaceae	unclassified_Flavobacteriaceae	4526	0.162419
	OTU124;size=10726;	Bacteria	Proteobacteria	Epsilonproteobacteria	Campylobacterales	Campylobacteraceae	Arcobacter	4342	0.155816
	OTU624;size=2201;	Bacteria	Bacteroidetes	Flavobacteriia	Flavobacteriales	Cryomorphaceae	unclassified_Cryomorphaceae	4196	0.150577
	OTU943;size=1480;	Bacteria	Bacteroidetes	Flavobacteriia	Flavobacteriales	unclassified_"Flavobacteriales"	unclassified_"Flavobacteriales"	4172	0.149716
	OTU1250;size=1161;	Bacteria	Proteobacteria	Gammaproteobacteria	unclassified_Gammaproteobacteria	unclassified_Gammaproteobacteria	unclassified_Gammaproteobacteria	4047	0.14523
	OTU161;size=7184;	Bacteria	Proteobacteria	Alphaproteobacteria	Rhizobiales	Methylobacteriaceae	Methylobacterium	3980	0.142826
	OTU1663;size=863;	Bacteria	Marinimicrobia	unclassified_Marinimicrobia	unclassified_Marinimicrobia	unclassified_Marinimicrobia	Marinimicrobia_genera_incertae_sedis	3952	0.141821
	OTU1289;size=1137;	Bacteria	Proteobacteria	Gammaproteobacteria	unclassified_Gammaproteobacteria	unclassified_Gammaproteobacteria	unclassified_Gammaproteobacteria	3759	0.134895
	OTU218;size=5642;	Bacteria	Proteobacteria	Alphaproteobacteria	Sphingomonadales	Sphingomonadaceae	Sphingomonas	3400	0.122012
	OTU725;size=1857;	Bacteria	Bacteroidetes	Flavobacteriia	Flavobacteriales	Cryomorphaceae	unclassified_Cryomorphaceae	3006	0.107873
	OTU1184;size=1215;	Bacteria	Proteobacteria	Gammaproteobacteria	Vibrionales	Vibrionaceae	Vibrio	2539	0.0911142
Meritt	OTU1;size=1888331;	Bacteria	Proteobacteria	Gammaproteobacteria	Alteromonadales	Alteromonadaceae	Alteromonas	1544327	37.1002
	OTU2;size=654207;	Bacteria	Proteobacteria	Gammaproteobacteria	Alteromonadales	Pseudoalteromonadaceae	Pseudoalteromonas	701549	16.8537
	OTU4;size=344109;	Bacteria	Proteobacteria	Alphaproteobacteria	Rhodobacterales	Rhodobacteraceae	Ruegeria	469025	11.2676
	OTU6;size=192385;	Bacteria	Bacteroidetes	Flavobacteriia	Flavobacteriales	Flavobacteriaceae	unclassified_Flavobacteriaceae	244996	5.88566
	OTU15;size=70952;	Bacteria	Proteobacteria	Gammaproteobacteria	Vibrionales	Vibrionaceae	Vibrio	217808	5.23251
	OTU29;size=38572;	Bacteria	Proteobacteria	Gammaproteobacteria	Vibrionales	Vibrionaceae	Vibrio	204202	4.90565
	OTU20;size=57666;	Bacteria	Proteobacteria	Gammaproteobacteria	Oceanospirillales	Oceanospirillaceae	Oleibacter	132572	3.18484
	OTU7;size=134453;	Bacteria	Proteobacteria	Alphaproteobacteria	Rhodobacterales	Rhodobacteraceae	unclassified_Rhodobacteraceae	123842	2.97512
	OTU94;size=14521;	Bacteria	Proteobacteria	Gammaproteobacteria	Alteromonadales	Pseudoalteromonadaceae	Pseudoalteromonas	82098	1.97228
	OTU14;size=79553;	Bacteria	Proteobacteria	Gammaproteobacteria	Vibrionales	Vibrionaceae	Vibrio	78011	1.8741
	OTU32;size=37105;	Bacteria	Proteobacteria	Gammaproteobacteria	Alteromonadales	Pseudoalteromonadaceae	Pseudoalteromonas	68007	1.63377
	OTU10;size=102055;	Bacteria	Proteobacteria	Alphaproteobacteria	Sphingomonadales	Erythrobacteraceae	Erythrobacter	63685	1.52994
	OTU63;size=21789;	Bacteria	Proteobacteria	Gammaproteobacteria	Alteromonadales	Alteromonadaceae	unclassified_Alteromonadaceae	39594	0.951187
	OTU75;size=18242;	Bacteria	Proteobacteria	Gammaproteobacteria	Alteromonadales	Alteromonadaceae	Marinobacter	34080	0.818721
	OTU51;size=28420;	Bacteria	Proteobacteria	Gammaproteobacteria	Pseudomonadales	Pseudomonadaceae	Pseudomonas	33019	0.793232
	OTU37;size=35679;	Bacteria	Proteobacteria	Gammaproteobacteria	Oceanospirillales	Alcanivoracaceae	Alcanivorax	22721	0.545838
	OTU160;size=7239;	Bacteria	Cyanobacteria/Chloroplast	Chloroplast	unclassified_Chloroplast	Chloroplast	Bacillariophyta	21360	0.513142
	OTU12;size=96996;	Bacteria	Cyanobacteria/Chloroplast	Cyanobacteria	unclassified_Cyanobacteria	Family II	GpIIa	16811	0.403859
	OTU32233;size=38;	Bacteria	Proteobacteria	Gammaproteobacteria	Alteromonadales	Pseudoalteromonadaceae	Pseudoalteromonas	15287	0.367247
	OTU1184;size=1215;	Bacteria	Proteobacteria	Gammaproteobacteria	Vibrionales	Vibrionaceae	Vibrio	14964	0.359488
	OTU11136;size=108;	Bacteria	Proteobacteria	Alphaproteobacteria	Rhodobacterales	Rhodobacteraceae	unclassified_Rhodobacteraceae	11221	0.269568
	OTU26;size=40234;	Bacteria	Proteobacteria	Gammaproteobacteria	Pseudomonadales	Pseudomonadaceae	Pseudomonas	7755	0.186302
	OTU220;size=5628;	Bacteria	Proteobacteria	Alphaproteobacteria	Rhodobacterales	Rhodobacteraceae	Paracoccus	7090	0.170327
	OTU798;size=1722;	Bacteria	Proteobacteria	Gammaproteobacteria	Alteromonadales	Alteromonadaceae	Aestuariibacter	5484	0.131745
	OTU2417;size=535;	Bacteria	Proteobacteria	Gammaproteobacteria	Alteromonadales	Alteromonadaceae	Alteromonas	3081	0.0740164
Wadi El Gemal	OTU1;size=1888331;	Bacteria	Proteobacteria	Gammaproteobacteria	Alteromonadales	Alteromonadaceae	Alteromonas	928709	39.4144
	OTU2;size=654207;	Bacteria	Proteobacteria	Gammaproteobacteria	Alteromonadales	Pseudoalteromonadaceae	Pseudoalteromonas	396434	16.8247
	OTU94;size=14521;	Bacteria	Proteobacteria	Gammaproteobacteria	Alteromonadales	Pseudoalteromonadaceae	Pseudoalteromonas	211189	8.96286
	OTU10;size=102055;	Bacteria	Proteobacteria	Alphaproteobacteria	Sphingomonadales	Erythrobacteraceae	Erythrobacter	121762	5.16758
	OTU4;size=344109;	Bacteria	Proteobacteria	Alphaproteobacteria	Rhodobacterales	Rhodobacteraceae	Ruegeria	97648	4.14418
	OTU26;size=40234;	Bacteria	Proteobacteria	Gammaproteobacteria	Pseudomonadales	Pseudomonadaceae	Pseudomonas	91610	3.88793
	OTU7;size=134453;	Bacteria	Proteobacteria	Alphaproteobacteria	Rhodobacterales	Rhodobacteraceae	unclassified_Rhodobacteraceae	76117	3.23041
	OTU15;size=70952;	Bacteria	Proteobacteria	Gammaproteobacteria	Vibrionales	Vibrionaceae	Vibrio	70905	3.00921
	OTU17;size=61389;	Bacteria	Cyanobacteria/Chloroplast	Cyanobacteria	unclassified_Cyanobacteria	Family II	GpIIa	63140	2.67966
	OTU32;size=37105;	Bacteria	Proteobacteria	Gammaproteobacteria	Alteromonadales	Pseudoalteromonadaceae	Pseudoalteromonas	49792	2.11317
	OTU6;size=192385;	Bacteria	Bacteroidetes	Flavobacteriia	Flavobacteriales	Flavobacteriaceae	unclassified_Flavobacteriaceae	38638	1.6398
	OTU32233;size=38;	Bacteria	Proteobacteria	Gammaproteobacteria	Alteromonadales	Pseudoalteromonadaceae	Pseudoalteromonas	27599	1.1713
	OTU80;size=17615;	Bacteria	Proteobacteria	Alphaproteobacteria	unclassified_Alphaproteobacteria	SAR11	Candidatus Pelagibacter	24466	1.03834
	OTU14;size=79553;	Bacteria	Proteobacteria	Gammaproteobacteria	Vibrionales	Vibrionaceae	Vibrio	24265	1.02981
	OTU160;size=7239;	Bacteria	Cyanobacteria/Chloroplast	Chloroplast	unclassified_Chloroplast	Chloroplast	Bacillariophyta	17360	0.736759
	OTU12;size=96996;	Bacteria	Cyanobacteria/Chloroplast	Cyanobacteria	unclassified_Cyanobacteria	Family II	GpIIa	16063	0.681714
	OTU220;size=5628;	Bacteria	Proteobacteria	Alphaproteobacteria	Rhodobacterales	Rhodobacteraceae	Paracoccus	16050	0.681162
	OTU139;size=8314;	Bacteria	Proteobacteria	Gammaproteobacteria	unclassified_Gammaproteobacteria	unclassified_Gammaproteobacteria	unclassified_Gammaproteobacteria	12591	0.534362
	OTU136;size=8779;	Bacteria	Proteobacteria	Alphaproteobacteria	unclassified_Alphaproteobacteria	SAR11	Candidatus Pelagibacter	11935	0.506522
	OTU59543;size=20;	Bacteria	Proteobacteria	Gammaproteobacteria	Alteromonadales	Pseudoalteromonadaceae	Pseudoalteromonas	11467	0.48666
	OTU46;size=29842;	Bacteria	unclassified_Bacteria	unclassified_Bacteria	unclassified_Bacteria	unclassified_Bacteria	unclassified_Bacteria	10727	0.455254
	OTU144;size=8061;	Bacteria	Proteobacteria	Alphaproteobacteria	Rhodobacterales	Rhodobacteraceae	unclassified_Rhodobacteraceae	9727	0.412814
	OTU124;size=10726;	Bacteria	Proteobacteria	Epsilonproteobacteria	Campylobacterales	Campylobacteraceae	Arcobacter	5376	0.228158
	OTU1184;size=1215;	Bacteria	Proteobacteria	Gammaproteobacteria	Vibrionales	Vibrionaceae	Vibrio	5128	0.217632
	OTU140;size=8291;	Bacteria	Proteobacteria	Alphaproteobacteria	Rhizobiales	Rhizobiaceae	Rhizobium	5081	0.215638
	OTU11136;size=108;	Bacteria	Proteobacteria	Alphaproteobacteria	Rhodobacterales	Rhodobacteraceae	unclassified_Rhodobacteraceae	3801	0.161314
	OTU218;size=5642;	Bacteria	Proteobacteria	Alphaproteobacteria	Sphingomonadales	Sphingomonadaceae	Sphingomonas	3615	0.153421
	OTU419;size=3559;	Bacteria	Proteobacteria	Gammaproteobacteria	Vibrionales	Vibrionaceae	Vibrio	3270	0.138779
	OTU2330;size=560;	Bacteria	Proteobacteria	Alphaproteobacteria	Rhodobacterales	Rhodobacteraceae	unclassified_Rhodobacteraceae	1802	0.0764769
